# Supplementary material for: Assessing population changes of historically overexploited black corals (Order: Antipatharia) in Cozumel, Mexico
Source: PeerJ. 2018 Jul 4;6:e5129. doi: 10.7717/peerj.5129 (PMC6035717; doi:10.7717/peerj.5129)
Supplement: Data S1 — Column headings are as follows: Long (longitude of surveyed sites in decimal degrees in WGS84 format), Lat (latitude of the surveyed sites in decimal degrees in WGS84 format), Year (the year of surveys), Name (full site name and survey date), Site (site name as in Data S2), Coastal.Dev (threat index from Reefs at Risk report), Marine.Threat (threat index from Reefs at Risk report), Current (mean current strength at mean depth for each of the sites). [file peerj-06-5129-s005.csv]

Long	Lat	Year	Name	Site	Coastal.Dev	Marine.Threat	Current
-87.01806667	20.27791667	1999	Maracaibo 4-Sep-99	Maracaibo	1	1	0.515393138
-87.0258	20.2963	1999	Punta Sur 4-Sep-99	Punta Sur	1	2	0.515393138
-87.02616667	20.30833333	1998	Colombia 1 6-Jun-98	Colombia 1	1	2	0.515393138
-87.02683333	20.31433333	1998	Colombia 2 6-Jun-98	Colombia 2	1	2	0.515393138
-87.02625	20.31496667	2016	Colombia 2016	CO	1	2	0.515393138
-87.027	20.31966667	1998	Estacion de Monitoreo en Cozumel 9-Jun-98	Estacion de Monitoreo	1	2	0.515393138
-87.02716667	20.325	1998	Colombia North/Cerca de la estacion Monitoreo 10-Jun-98	Colombia N	1	2	0.515393138
-87.0278	20.3299	2016	Herradura 2016	HE	1	2	0.515393138
-87.02775	20.3355	1999	Palancar Jardines 10-May-99	Palancar Jardines	2	2	0.543507457
-87.02773333	20.33565	2016	Palancar Jardines 2016	PJ	2	2	0.543507457
-87.02776667	20.35218333	1998	El Cedral 8-Jun-98	El Cedral	2	2	0.543507457
-87.0305	20.36933333	1998	Paso del Cedral 8-Jun-98	Paso del Cedral	2	2	0.543507457
-87.02756667	20.37618333	2016	Santa Rosa 2016	SR	2	2	0.543507457
-87.02953333	20.38033333	1999	Santa Rosa 5-Sep-99	Santa Rosa	2	2	0.543507457
-87.02955	20.4	1999	San Francisco 7-Sep-99	San Francisco	2	2	0.543507457
-87.02245	20.41128333	2016	Punta Tunich 2016	PT	2	3	0.543507457
-87.01896667	20.41935	1999	Yucab 7-May-99	Yucab	2	3	0.499542147
-87.015	20.42863333	1999	Tormentos 7-May-99	Tormentos	2	3	0.499542147
-87.00288333	20.44496667	1999	Chancanab 5-Sep-99	Chancanab	2	3	0.499542147
-86.99275	20.45698333	1998	Las Palmas 7-Jun-98	Las Palmas	2	3	0.479397506
-86.98531667	20.4691	1998	Paraiso 7-Jun-98	Paraiso	3	3	0.479397506
-86.98533333	20.48333333	1999	Caleta 6-May-99	Caleta	3	3	0.479397506
-86.9721	20.48913333	2016	Villa Blanca 2016	VB	3	3	0.479397506
-86.96798333	20.49565	2016	Transito Transbordador 2016	TT	3	3	0.479397506
-86.95383333	20.51578333	2016	Purgatorio 2016	PU	3	3	0.357356727
